# Supplementary material for: Bioactivity and Chemical Profile of Rubus idaeus L. Leaves Steam-Distillation Extract
Source: Foods. 2022 May 17;11(10):1455. doi: 10.3390/foods11101455 (PMC9140405; doi:10.3390/foods11101455)
Supplement: Supplementary file 1 [file foods-11-01455-s001.zip]

Archive with 1 entries (1 files):
- foods-1715186-supplementary.pdf
